# Supplementary material for: Study on LOC426217 as a candidate gene for beak deformity in chicken
Source: BMC Genet. 2016 Feb 18;17:44. doi: 10.1186/s12863-016-0353-x (PMC4758156; doi:10.1186/s12863-016-0353-x)
Supplement: Additional file 1: Table S1. — Genotypes of all the 171 beak-deformed and 164 normal birds in this study (XLSX 26 kb) [file 12863_2016_353_MOESM1_ESM.xlsx]

## Sheet: Table S1
Table S1. Genotypes of all the 171 beak-deformed and 164 normal birds in this study
Trait	No.	SNP Loci
		G-62T	T24C	G36C	A192T	C204T	T222C	G285T	T363C
Deformed	#1	TT	TC	GC	AT	CC	TC	GT	TT
	#2	TT	TC	GC	AT	CC	TC	GT	TT
	#3	GT	TT	GG	AT	CC	TT	GT	TT
	#4	GT	TC	GC	AA	CT	TT	GG	TT
	#5	TT	TC	GC	AA	CT	TC	GG	TT
	#6	TT	CC	CC	AA	CC	CC	GG	TT
	#7	TT	CC	CC	AA	CC	CC	GG	TT
	#8	TT	TC	GC	AT	CC	TC	GT	TT
	#9	TT	TC	GC	AA	CC	TC	GG	TC
	#10	TT	TT	GG	AA	CC	TT	GG	TC
	#11	TT	TC	GC	AA	CC	TC	GG	TT
	#12	TT	TC	GC	AA	CT	TC	GG	TT
	#13	TT	TT	GG	AT	CC	TT	GT	CC
	#14	TT	TT	GG	AA	CC	TT	GG	TC
	#15	TT	TC	GC	AT	CC	TC	GT	TT
	#16	TT	TC	GC	AA	CC	TC	GG	TT
	#17	TT	TC	GC	AA	CC	TC	GG	TT
	#18	GT	CC	GG	AT	CC	TC	GG	TC
	#19	TT	TC	GC	AA	CC	TC	GG	TT
	#20	GT	TT	GG	AT	CC	TT	GT	TT
	#21	GT	TT	GG	AT	CC	TT	GT	TT
	#22	TT	TT	GG	AT	CC	TT	GT	TT
	#23	GT	CC	GC	AT	CC	TC	GT	TC
	#24	GT	TC	GG	AT	CC	TC	GT	TC
	#25	TT	TC	GC	AA	CC	TC	GG	TT
	#26	TT	TC	GC	AA	CC	TC	GG	TT
	#27	TT	TT	GG	AA	CC	TT	GG	TT
	#28	TT	TC	GC	AA	CC	TC	GG	TT
	#29	TT	TT	GG	AA	CT	TT	GG	TT
	#30	TT	TC	GC	AT	CT	TT	GT	TT
	#31	GT	TC	GC	AT	CT	TT	GT	TT
	#32	GT	CC	GC	AT	CC	TC	GT	TC
	#33	GT	CC	GC	AT	CC	TC	GT	TC
	#34	TT	TC	GC	AT	CC	TC	GT	TT
	#35	TT	TC	GC	AT	CT	TT	GT	CC
	#36	TT	TT	GG	AT	CC	TT	GT	CC
	#37	TT	TT	GG	AA	CT	TT	GG	TT
	#38	TT	CC	CC	AA	CC	CC	GG	TT
	#39	GT	CC	GC	AT	CC	TC	GT	TC
	#40	TT	TT	GG	AT	CT	TT	GT	CC
	#41	TT	CC	CC	AA	CC	CC	GG	TT
	#42	TT	TT	GG	AT	CC	TT	GT	TT
	#43	TT	CC	CC	AA	CC	CC	GG	TT
	#44	TT	TC	GC	AA	CC	TC	GG	TC
	#45	TT	TC	GC	AT	CT	TT	GT	TT
	#46	TT	TC	GC	AT	CC	TC	GT	TT
	#47	TT	TT	GG	AT	CC	TT	GT	CC
	#48	TT	TC	GC	AA	CT	TC	GG	TT
	#49	TT	TC	GC	AA	CT	TC	GG	TT
	#50	GT	TC	GC	AA	CT	TT	GG	TT
	#51	TT	TC	GC	AA	CC	TC	GG	TT
	#52	TT	TT	GG	AA	CT	TT	GG	TT
	#53	TT	TC	GC	AT	CT	TT	GT	TT
	#54	TT	TT	GG	AT	CT	TT	GT	TT
	#55	GT	TC	GC	AA	CT	TT	GG	TT
	#56	TT	TT	GG	AA	CC	TT	GG	TT
	#57	GT	TC	GC	AA	CT	TT	GG	TT
	#58	TT	TT	GG	AT	CC	TT	GT	TT
	#59	TT	TC	GC	AA	TT	TT	GG	TT
	#60	GG	CC	GG	TT	CC	TT	TT	CC
	#61	TT	CC	CC	AA	CC	CC	GG	TT
	#62	GT	TT	GG	AA	CC	TT	GG	TT
	#63	TT	TT	GG	AT	CT	TT	GT	TT
	#64	GT	TT	GG	AA	CC	TT	GG	TT
	#65	TT	TC	GC	AA	CC	TC	GG	TT
	#66	TT	CC	CC	AA	CC	CC	GG	TT
	#67	GT	TC	GC	AA	CC	TC	GG	TT
	#68	TT	TC	GC	AT	CT	TT	GT	TT
	#69	TT	TC	GC	AT	CC	TC	GT	TT
	#70	GT	TC	GC	AA	CT	TT	GG	TT
	#71	TT	TC	GC	AT	CC	TC	GT	TT
	#72	GT	TC	GC	AA	CC	TC	GG	TT
	#73	TT	TC	GC	AA	CC	TC	GG	TT
	#74	TT	TC	GC	AT	CT	TT	GT	TT
	#75	TT	CC	CC	AA	CC	CC	GG	TT
	#76	TT	CC	CC	AA	CC	CC	GG	TT
	#77	TT	TC	GC	AA	CC	TC	GG	TT
	#78	TT	TC	GC	AA	TT	TT	GG	TT
	#79	TT	TC	GC	AA	CT	TC	GG	TT
	#80	TT	CC	CC	AA	CT	TC	GG	TT
	#81	TT	TT	GG	AA	CC	TT	GG	TT
	#82	TT	TC	GC	AA	CT	TT	GG	TT
	#83	GT	TC	GC	AA	CC	TC	GG	TT
	#84	TT	CC	CC	AA	CC	CC	GG	TT
	#85	TT	TC	GC	AA	CC	TC	GG	TT
	#86	TT	TC	GG	AA	CC	TT	GG	TT
	#87	GT	TC	GC	AA	CC	TC	GG	TT
	#88	TT	TC	GG	AT	CC	TT	GT	TT
	#89	TT	TC	GG	AT	CC	TT	GT	TT
	#90	TT	TC	GC	AA	CT	TC	GG	TT
	#91	TT	TC	GG	TT	CC	TT	TT	CC
	#92	TT	TC	GC	AT	CT	TC	GT	TT
	#93	TT	TC	GG	AT	CT	TT	GT	TT
	#94	TT	TC	GG	TT	CC	TT	TT	CC
	#95	GT	TC	GG	AA	CC	TT	GG	TT
	#96	TT	TC	GC	AA	CT	TC	GG	TT
	#97	TT	CC	CC	AA	CT	TC	GG	TT
	#98	TT	TC	GC	AT	CT	TT	GT	TT
	#99	TT	TC	GC	AT	CT	TT	GT	CC
	#100	TT	CC	CC	AA	CC	CC	GG	TT
	#101	TT	CC	CC	AA	CC	CC	GG	TT
	#102	TT	TC	GC	AA	CC	TC	GG	TT
	#103	TT	TC	GC	AT	CT	TT	GT	CC
	#104	TT	TC	GG	AA	CC	TT	GG	TT
	#105	TT	CC	CC	AA	CC	CC	GG	TT
	#106	TT	TC	GC	AT	CC	TC	GT	TT
	#107	TT	TT	GG	AA	CT	TT	GG	TT
	#108	TT	TC	GC	AT	CC	TC	GT	TT
	#109	TT	TT	GG	AT	CT	TT	GT	TT
	#110	TT	TC	GC	AT	CT	TT	GT	CC
	#111	TT	TC	GC	AT	CT	TT	GT	TT
	#112	TT	CC	CC	AA	CC	CC	GG	TT
	#113	TT	TC	GC	AA	CT	TC	GG	TT
	#114	TT	CC	CC	AA	CT	TC	GG	TT
	#115	TT	TT	GG	TT	CC	TT	GT	CC
	#116	TT	TC	GC	AA	CT	TC	GG	TT
	#117	GT	TC	GC	AA	CC	TC	GG	TT
	#118	TT	TC	GC	AT	CT	TT	GT	TT
	#119	TT	TT	GG	AT	CT	TT	GT	TT
	#120	GT	TC	GC	AA	CC	TC	GG	TT
	#121	TT	TT	GG	AA	TT	TT	GG	TT
	#122	TT	TT	GG	AT	CC	TT	GT	CC
	#123	TT	TT	GG	AT	CC	TT	GT	TT
	#124	GT	TC	GC	AT	CC	TC	GT	TT
	#125	TT	CC	CC	AA	CT	TC	GG	TT
	#126	TT	TC	GC	AT	CT	TT	GT	TT
	#127	TT	TC	GC	AT	CT	TT	GT	TT
	#128	TT	TC	GC	AT	CT	TT	GT	TT
	#129	TT	TT	GG	AA	CT	TT	GG	TT
	#130	TT	TC	GC	AT	CC	TC	GT	TT
	#131	TT	TC	GC	AA	TT	TT	GG	TT
	#132	TT	TT	GG	AT	CT	TT	GT	TT
	#133	GG	CC	GG	TT	CC	TT	TT	CC
	#134	TT	TC	GC	AT	CT	TT	GT	TT
	#135	GT	TT	GG	AT	CC	TT	GT	CC
	#136	GG	TT	GG	AA	CC	TT	GG	TT
	#137	TT	TT	GG	AT	CC	TT	GT	CC
	#138	TT	CC	CC	AA	CC	CC	GG	TT
	#139	TT	TT	GG	TT	CC	TT	GT	CC
	#140	TT	TC	GC	AA	CC	TT	GG	TT
	#141	TT	TC	GC	AT	CC	TC	GT	TT
	#142	GT	TC	GC	AA	CT	TT	GG	TT
	#143	TT	TT	GG	AT	CT	TT	GT	CC
	#144	TT	CC	CC	AA	CT	TC	GG	TT
	#145	TT	TT	GG	AA	CT	TT	GG	TT
	#146	TT	TC	GC	AA	TT	TT	GG	TT
	#147	TT	TC	GC	AA	CC	TC	GG	TT
	#148	GT	TC	GC	AA	CT	TT	GG	TT
	#149	TT	TC	GC	AA	CC	TC	GG	TT
	#150	TT	TT	GG	AT	CT	TT	GT	TT
	#151	TT	TT	GG	TT	CC	TT	GT	CC
	#152	TT	TC	GC	AA	CT	TC	GG	TT
	#153	TT	TC	GC	AA	CT	TC	GG	TT
	#154	TT	TC	GC	AT	CC	TC	GT	TT
	#155	TT	TC	GC	AT	CT	TT	GT	TT
	#156	TT	TC	GC	AA	CT	TC	GG	TT
	#157	TT	TC	GC	AA	CC	TC	GG	TT
	#158	TT	TC	GG	AT	CC	TT	GT	TT
	#159	TT	TC	GC	AA	CT	TC	GG	TT
	#160	TT	TC	GC	AT	CT	TT	GT	CC
	#161	TT	TC	GC	AA	CT	TT	GG	TT
	#162	TT	CC	CC	AA	CC	CC	GG	TT
	#163	TT	TC	GC	AA	CT	TC	GG	TT
	#164	TT	CC	CC	AA	CC	CC	GG	TT
	#165	TT	TC	GC	AT	CC	TC	GT	CC
	#166	TT	TT	GG	AT	CT	TT	GT	TT
	#167	TT	TC	GC	AA	CT	TC	GG	TT
	#168	TT	TC	GC	AA	CC	TC	GG	TT
	#169	TT	TT	GG	AA	CC	TT	GG	TT
	#170	TT	TC	GC	AT	CC	TC	GT	TT
	#171	TT	TC	GC	AA	CC	TC	GG	TT
Normal	1	GT	TT	GG	AT	CC	TT	GT	TT
	2	GT	TC	GC	AA	CC	TC	GG	TT
	3	TT	TC	GC	AA	CC	TC	GG	TC
	4	TT	TC	GC	AA	CC	TC	GG	TC
	5	GT	TC	GC	AA	CC	TC	GG	TT
	6	TT	TC	GC	AA	CC	TC	GG	TC
	7	GT	TT	GG	AA	CC	TT	GG	TT
	8	GT	TT	GG	AT	CC	TT	GT	TT
	9	GT	TT	GG	AT	CC	TT	GT	TT
	10	GT	TT	GG	AA	CC	TT	GG	TT
	11	TT	TC	GC	AT	CC	TC	GT	TT
	12	TT	TC	GC	AT	CC	TC	GT	TT
	13	TT	TC	GC	AT	CC	TC	GT	CC
	14	TT	TT	GG	AT	CC	TT	GT	TT
	15	TT	TT	GG	AA	CT	TT	GG	TC
	16	TT	TC	GC	AT	CC	TC	GT	TT
	17	TT	TT	GG	AT	CT	TT	GT	TC
	18	TT	TT	GG	AA	CT	TT	GG	TC
	19	TT	TT	GG	AT	CC	TT	GT	CC
	20	TT	TC	GC	AT	CC	TC	GT	TT
	21	TT	TT	GG	AA	CC	TT	GG	TC
	22	TT	TC	GC	AA	CC	TC	GG	TT
	23	TT	TT	GG	AA	CC	TC	GG	TC
	24	TT	TC	GC	AA	CC	TC	GG	TT
	25	TT	TT	GG	AT	CC	TT	GT	CC
	26	TT	TT	GG	AA	CT	TT	GG	TC
	27	TT	TT	GG	AT	CC	TT	GT	CC
	28	TT	TC	GC	AA	CT	TC	GG	TT
	29	TT	TC	GC	AA	CT	TC	GG	TT
	30	TT	TT	GG	AT	CC	TT	GT	CC
	31	TT	TC	GC	AA	CC	TC	GG	TT
	32	TT	TC	GC	AA	CC	TC	GG	TT
	33	TT	TT	GG	AT	CC	TT	GT	CC
	34	TT	TC	GC	AT	CC	TC	GT	TT
	35	TT	TC	GC	AT	CC	TC	GT	TT
	36	TT	TC	GC	AT	CC	TC	GT	TT
	37	TT	TC	GC	AT	CC	TC	GT	TT
	38	TT	CC	CC	AA	CT	TC	GG	TT
	39	TT	TC	GC	AA	CC	TC	GG	TT
	40	TT	TC	GC	AA	CC	TC	GG	TT
	41	GT	TT	GG	AT	CC	TT	GT	TT
	42	GT	TT	GG	AA	CC	TT	GG	TT
	43	GT	TT	GG	AT	CC	TT	GT	TT
	44	TT	TT	GG	AA	CC	TT	GG	TT
	45	GT	TT	GG	AA	CC	TT	GG	TT
	46	GT	TT	GG	AA	CT	TT	GG	TT
	47	GT	TT	GG	AT	CC	TT	GT	TT
	48	GT	TC	GG	AT	CC	TT	GT	TT
	49	GT	TC	GG	AT	CC	TT	GT	TC
	50	GT	CC	GC	AT	CC	TC	GT	TC
	51	GT	TC	GG	AT	CT	TT	GT	TC
	52	GT	TC	GG	AT	CC	TT	GT	TT
	53	GT	TC	GG	AT	CC	TT	GT	TC
	54	GT	CC	GC	AT	CT	TT	GT	TC
	55	GT	TC	GG	AT	CC	TT	GT	TT
	56	TT	TT	GG	AA	CT	TT	GG	TT
	57	TT	TT	GG	AA	CT	TT	GG	TT
	58	TT	TC	GC	AA	CC	TC	GG	TT
	59	TT	TT	GG	AA	CT	TT	GG	TT
	60	TT	TT	GG	AA	CT	TT	GG	TT
	61	TT	TT	GG	AA	CT	TT	GG	TT
	62	TT	TT	GG	AA	CT	TT	GG	TT
	63	GT	TC	GC	AA	CC	TC	GG	TT
	64	GT	TC	GC	AT	CT	TT	GT	TC
	65	GT	TC	GG	AT	CT	TT	GT	TC
	66	TT	TC	GC	AA	CC	TC	GG	TT
	67	TT	TC	GC	AT	CC	TC	GT	CC
	68	TT	TT	GG	AT	CC	TT	GT	CC
	69	TT	TT	GG	TT	CC	TT	TT	CC
	70	TT	TT	GG	AT	CC	TT	GT	TT
	71	TT	TC	GC	AA	CC	TC	GG	TT
	72	TT	TC	GC	AA	CC	TC	GG	TT
	73	TT	TC	GG	AA	CC	TC	GG	TT
	74	TT	TC	GC	AA	CC	TC	GG	TT
	75	GT	TC	GC	AA	CT	TT	GG	TT
	76	TT	TC	GC	AA	CC	TC	GG	TT
	77	GT	TT	GG	AT	CC	TT	GT	TT
	78	GT	TT	GG	AT	CC	TT	GT	TT
	79	GT	TT	GG	AT	CC	TT	GT	TT
	80	TT	TC	GC	AT	CT	TT	GT	TT
	81	TT	TC	GC	AA	CT	TT	GG	TT
	82	TT	TT	GG	AT	CC	TT	GT	CC
	83	TT	TC	GC	AA	CC	TC	GG	TT
	84	TT	TT	GG	AA	CC	TT	GG	TT
	85	TT	TC	GC	AA	CC	TC	GG	TT
	86	GT	TC	GG	AT	CT	TT	GT	TC
	87	GT	CC	GC	AT	CC	TC	GT	TC
	88	GT	TC	GG	AT	CC	TT	GT	TC
	89	GT	TC	GG	AT	CC	TT	GT	TC
	90	GT	TC	GG	AT	CC	TT	GT	TC
	91	GT	CC	GC	AT	CC	TC	GT	TC
	92	GT	TC	GG	AT	CC	TT	GT	TC
	93	TT	TC	GC	AA	CC	TC	GG	TT
	94	GT	TC	GG	AT	CT	TT	GT	TC
	95	TT	TC	GC	AT	CT	TT	GT	CC
	96	TT	TT	GG	AT	CC	TT	GT	CC
	97	TT	TC	GC	AA	CC	TC	GG	TT
	98	GT	TC	GG	AT	CT	TT	GT	TC
	99	TT	TT	GG	AA	CT	TT	GG	TT
	100	TT	TC	GC	AT	CC	TC	GT	TT
	101	GT	TC	GG	AT	CC	TT	GT	TC
	102	TT	TC	GC	AA	CC	TC	GG	TT
	103	TT	TC	GC	AA	CC	TC	GG	TT
	104	TT	TT	GG	AA	CC	TT	GG	TT
	105	TT	TC	GC	AA	CC	TC	GG	TT
	106	TT	TT	GG	AA	CT	TT	GG	TT
	107	TT	TT	GG	AA	TT	TT	GG	TT
	108	TT	TC	GC	AA	CT	TC	GG	TT
	109	TT	TC	GC	AT	CC	TC	GG	TT
	110	TT	TT	GG	AT	CC	TT	GG	CC
	111	TT	TC	GC	AT	CC	TC	GT	TT
	112	TT	TC	GC	AT	CC	TC	GT	TT
	113	TT	TT	GG	AA	CT	TT	GG	TT
	114	TT	TC	GC	AA	CC	TC	GG	TT
	115	TT	TT	GG	AA	CC	TT	GG	TT
	116	GT	TT	GG	AT	CC	TT	GT	CC
	117	TT	TC	GC	AT	CC	TC	GG	CC
	118	TT	TC	GC	AA	CC	TC	GG	TT
	119	TT	TC	GC	AA	CT	TC	GG	TT
	120	TT	CC	CC	AA	CC	CC	GG	TT
	121	TT	TC	GC	AT	CC	TC	GT	TT
	122	TT	TT	GG	AA	CT	TT	GG	TT
	123	TT	TT	GG	AT	CC	TT	GT	CC
	124	GT	TC	GG	AT	CC	TT	GT	TC
	125	GT	TC	GG	AT	CC	TT	GT	TC
	126	GT	TT	GG	AT	CC	TT	GT	TT
	127	TT	TC	GC	AA	CC	TC	GG	TT
	128	TT	TC	GC	AA	CT	TC	GG	TT
	129	TT	CC	CC	AA	CC	CC	GG	TT
	130	TT	TT	GG	AT	CC	TT	GT	TT
	131	GT	TC	GG	AT	CC	TT	GT	TC
	132	TT	TC	GC	AA	CC	TC	GG	TT
	133	TT	TC	GC	AA	CC	TC	GG	TT
	134	TT	TC	GC	AA	CC	TC	GG	TT
	135	GT	TT	GG	AA	CT	TT	GG	TT
	136	TT	TC	GC	AA	CC	TC	GG	TT
	137	TT	TC	GC	AA	CT	TC	GG	TT
	138	TT	TT	GG	AT	CC	TT	GT	TT
	139	TT	TT	GG	AT	CC	TT	GT	TT
	140	TT	TT	GG	AT	CC	TT	GT	TT
	141	TT	TT	GG	AA	CC	TT	GG	TT
	142	TT	TT	GG	AT	CC	TT	GT	TT
	143	TT	TC	GC	AA	CC	TC	GG	TT
	144	TT	TC	GC	AA	CC	TC	GG	TT
	145	TT	TC	GC	AA	CC	TC	GG	TT
	146	TT	TT	GG	TT	CC	TT	TT	CC
	147	TT	CC	CC	AA	CC	CC	GG	TT
	148	TT	TC	GC	AA	CT	TC	GG	TT
	149	TT	CC	CC	AA	TT	TT	GG	TT
	150	TT	TC	GC	AT	CC	TC	GT	TT
	151	TT	TC	GC	AA	CT	TC	GG	TT
	152	TT	CC	CC	AA	TT	TT	GG	TT
	153	TT	TC	GC	AA	CT	TC	GG	TT
	154	TT	TC	GC	AA	CT	TC	GG	TT
	155	TT	TC	GC	AA	TT	TT	GG	TT
	156	TT	TC	GC	AT	CT	TT	GT	CC
	157	TT	TC	GC	AT	CT	TT	GT	CC
	158	TT	TC	GC	AA	CT	TC	GG	TT
	159	TT	TC	GC	AT	CT	TT	GT	TT
	160	TT	CC	CC	AA	CT	TC	GG	TT
	161	TT	TC	GC	AA	TT	TT	GG	TT
	162	TT	TC	GC	AT	CC	TC	GT	TT
	163	TT	TC	GC	AA	CT	TT	GG	TT
	164	TT	TT	GG	AT	CC	TT	GT	CC
Note: Red Parts: Genotypes of the birds used in qRT-PCR analysis for DGE verification.
